# Supplementary material for: Description of a new Ornithodoros (Pavlovskyella) (Ixodida: Argasidae) tick species from Pakistan
Source: Parasitology. 2024 Oct 2;151(9):919–32. doi: 10.1017/S0031182024000982 (PMC11770527; doi:10.1017/S0031182024000982)
Supplement: Ali et al. supplementary material 1 — Ali et al. supplementary material [file S0031182024000982sup001.xlsx]

## Sheet: Table 2 (aa)
Table S2. Estimates of evolutionary differences on pairwise comparisons concatenated mitochondrial proteins coding amino acid sequences: cox1, cox2, atp8, atp6, cox3, nad3, nad5, nad4, nad4L, nad6, cytb, nad1 and nad2 for 46 Argasidae tick sequences.
	Ornithodoros pakistanensis Shangla	Ornithodoros pakistanensis Bajaur	Ornithodoros pakistanensis Dir Lower	Ornithodoros verrucosus	Ornithodoros tholozani	Ornithodoros tartakovskyi	Ornithodoros costalis	Ornithodoros tabajara	Ornithodoros savignyi	Ornithodoros hermsi	Ornithodoros phacochoerus	Ornithodoros improvisus	Ornithodoros rostratus	Ornithodoros brasiliensis	Ornithodoros coriaceus	Ornithodoros furcosus	Ornithodoros porcinus	Ornithodoros zumpti	Alectorobius amblus	Alectorobius spheniscus	Alectorobius guaporensis	Alectorobius cerradoensis	Alectorobius fonsecai	Alectorobius microlophi	Alectorobius capensis	Alectorobius peropteryx	Alectorobius peruvianus	Alectorobius puertoricensis	Alectorobius rietcorreai	Alectorobius rioplatensis	Alectorobius rudis	Argas walkerae	Argas lagenoplastis	Argas miniatus	Argas persicus	Antricola mexicanus	Ogadenus brumpti	Otobius lagophilus	Otobius megnini	Chiropterargas confusus	Proknekalia peringueyi	Secretargas transgariepinus	Carios vespertilionis	Chiropterargas boueti	Navis striatus	Reticulinasus faini
Ornithodoros pakistanensis Shangla
Ornithodoros pakistanensis Bajaur	0.00027674
Ornithodoros pakistanensis Dir Lower	0.00027674	0.000553557
Ornithodoros verrucosus	0.128753	0.12903	0.129068
Ornithodoros tholozani	0.129269	0.129546	0.129584	0.138407
Ornithodoros tartakovskyi	0.133929	0.134206	0.134246	0.150868	0.150868
Ornithodoros costalis	0.367725	0.367601	0.367725	0.362281	0.361762	0.354172
Ornithodoros tabajara	0.40658	0.406441	0.40658	0.386711	0.400328	0.393943	0.396581
Ornithodoros savignyi	0.423884	0.423737	0.42431	0.427853	0.43269	0.41725	0.43059	0.407001
Ornithodoros hermsi	0.378764	0.378231	0.378764	0.392508	0.391421	0.375555	0.387503	0.371689	0.411047
Ornithodoros phacochoerus	0.430377	0.430227	0.430377	0.428797	0.431638	0.429175	0.433581	0.405326	0.290094	0.413387
Ornithodoros improvisus	0.383734	0.383196	0.383734	0.383066	0.377931	0.38342	0.371132	0.351237	0.376947	0.341256	0.369023
Ornithodoros rostratus	0.386989	0.386858	0.38658	0.380603	0.383604	0.379747	0.379211	0.360868	0.381805	0.346803	0.381935	0.283247
Ornithodoros brasiliensis	0.380046	0.379918	0.380046	0.385499	0.384829	0.378526	0.364665	0.357432	0.374112	0.341986	0.373556	0.250086	0.281774
Ornithodoros coriaceus	0.360772	0.360651	0.360772	0.373886	0.373634	0.359947	0.380881	0.36214	0.402267	0.324293	0.400751	0.323885	0.332033	0.331814
Ornithodoros furcosus	0.388644	0.388512	0.388644	0.357708	0.387298	0.378224	0.371536	0.364509	0.376088	0.345281	0.377758	0.270789	0.308286	0.284998	0.34143
Ornithodoros porcinus	0.426128	0.42598	0.426554	0.429671	0.430804	0.424489	0.431466	0.411198	0.2941	0.413393	0.139237	0.373834	0.391351	0.379618	0.399917	0.377329
Ornithodoros zumpti	0.411174	0.411033	0.411593	0.412149	0.416062	0.406719	0.412296	0.421904	0.438311	0.412858	0.450277	0.402132	0.386843	0.40951	0.404631	0.414411	0.445956
Alectorobius amblus	0.415422	0.415279	0.415422	0.41359	0.407838	0.408408	0.400865	0.291778	0.437277	0.39163	0.43608	0.376318	0.382955	0.379833	0.385039	0.382564	0.426643	0.434506
Alectorobius spheniscus	0.411635	0.411492	0.411635	0.415575	0.404488	0.413467	0.407426	0.292999	0.429794	0.394501	0.423519	0.381059	0.386517	0.376039	0.392836	0.391997	0.420122	0.440032	0.18635
Alectorobius guaporensis	0.414976	0.414833	0.414976	0.413569	0.405743	0.410924	0.397275	0.258287	0.432457	0.38442	0.417653	0.356436	0.364911	0.367477	0.369798	0.372999	0.413861	0.417797	0.275507	0.261444
Alectorobius cerradoensis	0.410782	0.411061	0.410782	0.408119	0.40449	0.406443	0.402674	0.268178	0.419514	0.381915	0.413031	0.366641	0.369989	0.366116	0.370518	0.383104	0.409665	0.425343	0.271899	0.267985	0.187793
Alectorobius fonsecai	0.422292	0.421697	0.422292	0.416844	0.41347	0.417004	0.409687	0.26335	0.435661	0.385236	0.425994	0.374351	0.380405	0.370854	0.383089	0.386055	0.418768	0.430002	0.299655	0.303083	0.27674	0.295147
Alectorobius microlophi	0.415684	0.415541	0.415684	0.412592	0.40477	0.412473	0.410078	0.257731	0.420788	0.386317	0.425162	0.365869	0.366765	0.357989	0.371132	0.386696	0.419648	0.424457	0.254901	0.257189	0.224881	0.224816	0.279604
Alectorobius capensis	0.424441	0.424294	0.424441	0.416241	0.411887	0.407842	0.409359	0.285644	0.429045	0.394172	0.430911	0.365591	0.371326	0.370672	0.376796	0.377027	0.417344	0.437907	0.269465	0.26008	0.249767	0.243343	0.300221	0.239899
Alectorobius peropteryx	0.431276	0.431126	0.430847	0.434989	0.436837	0.429065	0.435318	0.320787	0.431041	0.408251	0.450474	0.396174	0.407979	0.395617	0.414133	0.414283	0.450513	0.452821	0.343857	0.340613	0.329215	0.322468	0.336588	0.334471	0.345135
Alectorobius peruvianus	0.440164	0.440442	0.440164	0.434837	0.431532	0.423636	0.429583	0.29372	0.450671	0.405882	0.45733	0.394942	0.397553	0.391496	0.402548	0.39756	0.450354	0.463508	0.335693	0.33597	0.313848	0.317549	0.313581	0.305342	0.32855	0.344121
Alectorobius puertoricensis	0.406022	0.4063	0.406022	0.397981	0.395641	0.4024	0.386007	0.257568	0.426311	0.378592	0.414133	0.361098	0.365591	0.36174	0.363253	0.368436	0.409094	0.42828	0.271847	0.26835	0.192927	0.17871	0.280566	0.229763	0.251553	0.333364	0.317656
Alectorobius rietcorreai	0.396039	0.396317	0.396453	0.393424	0.392744	0.390769	0.388323	0.213257	0.403932	0.372774	0.421333	0.359065	0.364353	0.352939	0.357232	0.370422	0.415837	0.410773	0.284992	0.289638	0.248184	0.247183	0.25351	0.245849	0.270214	0.312662	0.288423	0.256767
Alectorobius rioplatensis	0.406859	0.407137	0.406859	0.399634	0.398117	0.398645	0.396167	0.249489	0.409379	0.373708	0.405326	0.356277	0.35556	0.360105	0.366828	0.359585	0.403654	0.42063	0.266381	0.26072	0.205931	0.197982	0.279127	0.2194	0.247628	0.324802	0.304588	0.213812	0.247984
Alectorobius rudis	0.4249	0.425179	0.4249	0.427035	0.421625	0.41164	0.431643	0.372136	0.420535	0.419224	0.425343	0.381876	0.370991	0.385137	0.39326	0.392288	0.425788	0.449239	0.396574	0.389784	0.379189	0.379941	0.380496	0.373629	0.385301	0.414713	0.404212	0.380412	0.374035	0.378503
Argas walkerae	0.449172	0.44945	0.449608	0.449172	0.440046	0.446148	0.446878	0.456656	0.470673	0.462918	0.475581	0.446078	0.432435	0.446984	0.439271	0.453657	0.461413	0.458237	0.456421	0.460045	0.451349	0.449118	0.457187	0.456333	0.45733	0.468889	0.484255	0.45689	0.457375	0.444095	0.472517
Argas lagenoplastis	0.459092	0.458489	0.458651	0.459811	0.453616	0.443694	0.452543	0.455744	0.479809	0.450633	0.468944	0.439328	0.43689	0.448291	0.443694	0.459788	0.470786	0.46423	0.472412	0.470899	0.465436	0.458509	0.460865	0.464547	0.469333	0.478027	0.479315	0.463494	0.462656	0.455862	0.480627	0.291209
Argas miniatus	0.464445	0.464724	0.464889	0.462345	0.45629	0.459346	0.444563	0.450349	0.481334	0.465497	0.480325	0.441368	0.43547	0.445556	0.446182	0.449993	0.475885	0.447698	0.46827	0.468997	0.449435	0.452225	0.463222	0.458671	0.459882	0.475497	0.490092	0.460277	0.452824	0.444351	0.467323	0.15647	0.303476
Argas persicus	0.449488	0.449765	0.449488	0.452104	0.442512	0.450234	0.445888	0.453022	0.474418	0.452263	0.47592	0.436711	0.43689	0.451349	0.442884	0.461019	0.472848	0.450675	0.466046	0.468216	0.454736	0.458509	0.472156	0.46002	0.456333	0.47818	0.483246	0.456333	0.451547	0.45095	0.475994	0.173219	0.299049	0.188512
Antricola mexicanus	0.410361	0.409799	0.410782	0.406442	0.403654	0.402676	0.391729	0.275038	0.418945	0.384647	0.422916	0.372693	0.364755	0.364911	0.37254	0.377387	0.421227	0.414577	0.301362	0.302297	0.274408	0.281573	0.284212	0.278256	0.294394	0.321315	0.313247	0.278813	0.258583	0.2691	0.382676	0.449872	0.463265	0.459439	0.450908
Ogadenus brumpti	0.443505	0.44335	0.443505	0.439175	0.442606	0.43929	0.43806	0.446095	0.467994	0.447891	0.476552	0.431621	0.431514	0.433796	0.428189	0.444474	0.475715	0.461624	0.453465	0.454872	0.446217	0.448353	0.464081	0.445938	0.453543	0.465487	0.46677	0.447649	0.447685	0.445066	0.466046	0.370729	0.38517	0.370768	0.372999	0.44923
Otobius lagophilus	0.434081	0.43393	0.433652	0.424262	0.42552	0.415279	0.42737	0.429603	0.453579	0.445697	0.461039	0.424015	0.427742	0.427017	0.417787	0.435014	0.462411	0.444152	0.440407	0.440032	0.43905	0.437682	0.448669	0.435749	0.444775	0.460183	0.46223	0.438464	0.420921	0.432585	0.46023	0.360567	0.355523	0.364944	0.369608	0.439415	0.342275
Otobius megnini	0.443694	0.443538	0.444128	0.431169	0.442514	0.440965	0.421932	0.416422	0.432887	0.415693	0.436206	0.396445	0.401706	0.39066	0.39326	0.415287	0.434937	0.447491	0.433412	0.427947	0.425343	0.432352	0.430314	0.423931	0.436106	0.448717	0.455261	0.418811	0.418398	0.416557	0.443857	0.473471	0.479487	0.470395	0.469166	0.419951	0.467043	0.466046
Chiropterargas confusus	0.565783	0.565571	0.566276	0.557244	0.557802	0.557306	0.581716	0.549915	0.565101	0.554808	0.558847	0.532732	0.528555	0.542526	0.562418	0.558356	0.552157	0.54891	0.548998	0.544397	0.551729	0.554571	0.565909	0.544176	0.554311	0.556119	0.571386	0.550551	0.546799	0.555838	0.556112	0.590643	0.581302	0.592116	0.588346	0.532877	0.580239	0.588402	0.561725
Proknekalia peringueyi	0.446113	0.445956	0.445678	0.443072	0.449563	0.440871	0.436028	0.441926	0.46699	0.457096	0.474478	0.424489	0.419538	0.429495	0.431041	0.444038	0.464712	0.445712	0.457481	0.455357	0.449752	0.445325	0.451236	0.444071	0.455185	0.462426	0.463874	0.439135	0.43873	0.452105	0.464866	0.355244	0.362993	0.361633	0.364142	0.447233	0.352221	0.329866	0.474998	0.586834
Secretargas transgariepinus	0.451826	0.452104	0.452263	0.434636	0.443809	0.436764	0.439117	0.446426	0.458975	0.4466	0.471284	0.437268	0.427723	0.438157	0.42698	0.443195	0.468223	0.450517	0.460393	0.461818	0.443784	0.438087	0.449706	0.448291	0.448291	0.474528	0.468835	0.443628	0.434584	0.440472	0.46939	0.361883	0.374112	0.36042	0.368929	0.446217	0.354255	0.321545	0.47392	0.577044	0.321766
Carios vespertilionis	0.421041	0.42132	0.421041	0.415397	0.413427	0.416817	0.406302	0.418398	0.439511	0.407977	0.449397	0.389837	0.398104	0.397553	0.396717	0.410782	0.442019	0.415676	0.430116	0.423387	0.430482	0.428916	0.444256	0.426495	0.4275	0.447527	0.446776	0.428896	0.409803	0.422651	0.433412	0.44453	0.456055	0.453301	0.450354	0.428487	0.452065	0.441089	0.431771	0.560247	0.444071	0.442359
Chiropterargas boueti	0.575209	0.575488	0.575209	0.570052	0.565202	0.563681	0.533476	0.547103	0.562207	0.551013	0.56206	0.524332	0.5306	0.52547	0.540673	0.542436	0.551966	0.560174	0.54764	0.536794	0.540515	0.533687	0.543211	0.534494	0.542995	0.546772	0.551333	0.533146	0.539676	0.539956	0.550625	0.568788	0.583379	0.565224	0.578405	0.526352	0.575333	0.56122	0.562493	0.505718	0.56861	0.580117	0.568675
Navis striatus	0.457375	0.457213	0.456934	0.453817	0.462624	0.443603	0.46074	0.452664	0.482823	0.478009	0.47908	0.44112	0.437989	0.448122	0.44896	0.458509	0.470618	0.467667	0.461307	0.463465	0.457067	0.465923	0.467037	0.461654	0.463429	0.478821	0.470954	0.459393	0.455906	0.458555	0.466877	0.380175	0.372261	0.385433	0.383289	0.455271	0.37272	0.351442	0.477982	0.586106	0.218764	0.341997	0.451905	0.569318
Reticulinasus faini	0.426832	0.42711	0.426832	0.415532	0.417632	0.419805	0.411174	0.283521	0.429603	0.39335	0.429055	0.373808	0.378782	0.384238	0.393712	0.398525	0.418888	0.432284	0.329201	0.312542	0.296611	0.301708	0.29446	0.293443	0.312273	0.336973	0.333532	0.296237	0.281955	0.288238	0.391897	0.470895	0.470059	0.465208	0.465446	0.285828	0.454542	0.449127	0.445345	0.551671	0.453543	0.454415	0.430482	0.543073	0.460767
