# Supplementary material for: Description of a new Ornithodoros (Pavlovskyella) (Ixodida: Argasidae) tick species from Pakistan
Source: Parasitology. 2024 Oct 2;151(9):919–32. doi: 10.1017/S0031182024000982 (PMC11770527; doi:10.1017/S0031182024000982)
Supplement: Ali et al. supplementary material 2 — Ali et al. supplementary material [file S0031182024000982sup002.xlsx]

## Sheet: Table 3 (nn)
Table S3. Estimates of evolutionary differences on pairwise comparisons of the concatenated proteins coding nucleotides sequences: cox1, cox2, atp8, atp6, cox3, nad3, nad5, nad4, nad4L, nad6, cytb, nad1 and nad2 for 48 Argasidae tick sequences.
	PP335817 Ornithodoros pakistanensis	PP335815 Ornithodoros pakistanensis	PP335816 Ornithodoros pakistanensis	NC 039830 Ornithodoros tholozani	ON800889 Ornithodoros verrucosus	NC 067925 Ornithodoros verrucosus	ON800883 Ornithodoros tartakovskyi	NC 067924 Ornithodoros tartakovskyi	KJ133591 Ornithodoros costalis	KJ133596 Ornithodoros phacochoerus	NC 039857 Ornithodoros coriaceus	KJ133595 Ornithodoros porcinus	MW864544 Ornithodoros brasiliensis	ON800856 Ornithodoros furcosus	ON800859 Ornithodoros hermsi	NC 082118 Ornithodoros improvisus	ON756083 Alectorobius amblus	KR907236 Chiropterargas boueti	ON800824 Ogadenus brumpti	KR907245 Alectorobius capensis	ON800850 Alectorobius cerradoensis	KY457514 Chiropterargas confusus	NC 037524 Carios faini	ON756084 Alectorobius fonsecai	ON800858 Alectorobius guaporensis	NC 023369 Argas lagenoplastis	ON756085 Otobius lagophilus	KJ133592 Otobius megnini	NC 023340 Antricola mexicanus	ON800864 Alectorobius microlophi	NC 023371 Argas miniatus	KY457518 Proknekalia peringueyi	ON800870 Alectorobius peropteryx	NC 053794 Argas persicus	NC 067918 Alectorobius peruvianus	NC 067919 Alectorobius puertoricensis	NC 067920 Alectorobius rietcorreai	NC 067921 Alectorobius rioplatensis	NC 023372 Ornithodoros rostratus	ON800879 Alectorobius rudis	NC 037525 Ornithodoros savignyi	ON756088 Alectorobius spheniscus	KR907242 Navis striatus	ON800881 Ornithodoros tabajara	KY457524 Secretargas transgariepinus	OM368318 Carios vespertilionis	NC 037523 Argas walkerae	KR907257 Ornithodoros zumpti
PP335817 Ornithodoros pakistanensis
PP335815 Ornithodoros pakistanensis	0.00107104
PP335816 Ornithodoros pakistanensis	0.000152919	0.00122417
NC 039830 Ornithodoros tholozani	0.34529	0.344556	0.345536
ON800889 Ornithodoros verrucosus	0.306159	0.30638	0.306394	0.343851
NC 067925 Ornithodoros verrucosus	0.306389	0.306611	0.306625	0.344094	0.000153157
ON800883 Ornithodoros tartakovskyi	0.393057	0.392786	0.393323	0.437987	0.416244	0.415977
NC 067924 Ornithodoros tartakovskyi	0.393107	0.392835	0.393372	0.437987	0.416297	0.416031	0
KJ133591 Ornithodoros costalis	1.01878	1.01967	1.01924	1.05244	0.981454	0.981014	0.98806	0.98806
KJ133596 Ornithodoros phacochoerus	1.22087	1.2194	1.22038	1.24299	1.18193	1.18193	1.19153	1.19153	1.17715
NC 039857 Ornithodoros coriaceus	1.08772	1.0877	1.08819	1.10009	1.05142	1.05097	1.05223	1.05223	1.0861	1.12037
KJ133595 Ornithodoros porcinus	1.19877	1.19779	1.19877	1.21323	1.16781	1.16735	1.21325	1.21325	1.21447	0.351005	1.1308
MW864544 Ornithodoros brasiliensis	1.10603	1.10647	1.10651	1.09892	1.07208	1.07254	1.08491	1.08491	1.03473	1.02172	0.952929	0.994053
ON800856 Ornithodoros furcosus	1.15435	1.15431	1.15387	1.13707	1.07866	1.07821	1.09455	1.09455	1.05529	1.00543	0.980661	1.00012	0.743133
ON800859 Ornithodoros hermsi	1.05999	1.05772	1.06046	1.06878	1.01537	1.01582	1.03874	1.03892	0.993952	1.12788	0.950139	1.13397	0.916655	0.933806
NC 082118 Ornithodoros improvisus	1.08203	1.08063	1.08251	1.06716	1.01201	1.01246	1.04923	1.04923	1.00192	0.952355	0.921124	0.959697	0.607624	0.683398	0.863855
ON756083 Alectorobius amblus	1.16928	1.16879	1.16977	1.19008	1.11815	1.11769	1.13517	1.13536	1.13345	1.11684	1.08388	1.1104	0.993346	1.01814	1.04754	0.973323
KR907236 Chiropterargas boueti	1.60254	1.60247	1.60305	1.59352	1.51993	1.52043	1.55774	1.55774	1.4763	1.51132	1.50853	1.49937	1.3668	1.44758	1.49204	1.33644	1.47871
ON800824 Ogadenus brumpti	1.29084	1.28982	1.29034	1.28349	1.2339	1.23438	1.27758	1.27758	1.19582	1.29725	1.2161	1.29793	1.19029	1.20248	1.21221	1.18601	1.18738	1.52651
KR907245 Alectorobius capensis	1.18283	1.18328	1.18235	1.15867	1.13272	1.13318	1.16632	1.16651	1.13642	1.1202	1.0258	1.10039	0.943824	0.966496	1.01388	0.95205	0.689066	1.42306	1.21641
ON800850 Alectorobius cerradoensis	1.18092	1.18042	1.18044	1.17359	1.15851	1.15897	1.13077	1.13077	1.13712	1.0925	1.03998	1.09007	0.973575	1.02095	1.02623	0.958124	0.742968	1.49288	1.24432	0.693647
KY457514 Chiropterargas confusus	1.57295	1.57393	1.57295	1.56527	1.51681	1.51632	1.5719	1.5719	1.55727	1.50544	1.51392	1.47811	1.41047	1.47844	1.44819	1.39926	1.42246	1.17027	1.51134	1.41626	1.47934
NC 037524 Carios faini	1.17293	1.17193	1.17244	1.16081	1.09711	1.09665	1.1749	1.1751	1.13249	1.09298	1.03758	1.10972	0.958592	0.981915	1.01866	0.926259	0.810115	1.40363	1.16404	0.764778	0.812598	1.36768
ON756084 Alectorobius fonsecai	1.18986	1.18745	1.18938	1.19191	1.1433	1.14284	1.14642	1.14642	1.15381	1.17137	1.04272	1.14401	0.968876	1.01024	0.994774	0.94726	0.782047	1.45141	1.20226	0.784406	0.766965	1.46917	0.742175
ON800858 Alectorobius guaporensis	1.16042	1.15945	1.15994	1.13632	1.11446	1.11493	1.15021	1.15021	1.14044	1.11688	1.0472	1.1125	0.962235	0.986603	1.00083	0.933185	0.725788	1.48904	1.20208	0.686197	0.533925	1.42746	0.75726	0.729642
NC 023369 Argas lagenoplastis	1.27974	1.28022	1.27923	1.28314	1.23752	1.23704	1.22579	1.226	1.24229	1.3097	1.22849	1.31106	1.22121	1.24344	1.25562	1.18913	1.28062	1.55001	0.98175	1.27872	1.29753	1.51013	1.22517	1.26979	1.2864
ON756085 Otobius lagophilus	1.24077	1.23934	1.24028	1.21887	1.19027	1.19074	1.18573	1.18593	1.24623	1.26834	1.20983	1.29596	1.17154	1.24652	1.22549	1.1648	1.26122	1.54418	0.933653	1.2343	1.24165	1.55803	1.2184	1.28048	1.25798	0.943348
KJ133592 Otobius megnini	1.21125	1.21121	1.21174	1.21196	1.13469	1.13422	1.16409	1.16409	1.0644	1.10542	1.05121	1.09986	0.981149	1.06031	1.02312	0.974386	1.08141	1.4568	1.18795	1.07991	1.0875	1.45325	1.04882	1.03193	1.05415	1.21073	1.22432
NC 023340 Antricola mexicanus	1.18284	1.18233	1.18284	1.19377	1.13991	1.14039	1.16719	1.16719	1.18696	1.1314	1.03354	1.11595	0.92133	0.990717	1.02936	0.947837	0.830916	1.45847	1.25796	0.789264	0.774735	1.39537	0.693465	0.731659	0.740763	1.27997	1.24829	1.02322
ON800864 Alectorobius microlophi	1.19	1.19093	1.18951	1.16871	1.12399	1.12352	1.16759	1.16759	1.16248	1.13082	1.04505	1.10037	0.956895	0.994644	1.0322	0.938045	0.662526	1.47541	1.15984	0.620544	0.646312	1.43037	0.738997	0.706348	0.60474	1.30457	1.27674	1.02034	0.766706
NC 023371 Argas miniatus	1.303	1.30346	1.303	1.26537	1.24951	1.24999	1.27242	1.27264	1.23748	1.29017	1.26728	1.29855	1.19827	1.24461	1.20398	1.18157	1.24299	1.51225	0.96094	1.22081	1.26141	1.537	1.19915	1.20924	1.22299	0.774297	1.01269	1.20026	1.25883	1.24422
KY457518 Proknekalia peringueyi	1.25164	1.25109	1.25114	1.24916	1.18615	1.18567	1.21984	1.22005	1.21074	1.25942	1.24258	1.26173	1.13257	1.17486	1.20737	1.08832	1.17191	1.4718	0.845255	1.18851	1.23796	1.51332	1.1321	1.21249	1.18094	0.900579	0.876268	1.15726	1.19416	1.19498	0.908088
ON800870 Alectorobius peropteryx	1.20618	1.20472	1.2057	1.2288	1.19295	1.19248	1.18518	1.18538	1.2336	1.22362	1.10943	1.19399	1.04149	1.09636	1.10484	1.03839	0.889674	1.50309	1.26139	0.868641	0.882262	1.48027	0.804431	0.850707	0.86829	1.32924	1.26655	1.15483	0.809878	0.843493	1.27528	1.2294
NC 053794 Argas persicus	1.28772	1.28719	1.28722	1.27187	1.23775	1.23727	1.25835	1.25856	1.23114	1.3136	1.26357	1.32818	1.20618	1.2914	1.2318	1.22219	1.26037	1.55072	1.03092	1.26174	1.30302	1.54157	1.23316	1.26454	1.26306	0.794399	1.0264	1.21423	1.25791	1.29927	0.505123	0.938284	1.34297
NC 067918 Alectorobius peruvianus	1.31319	1.31268	1.3127	1.30706	1.28526	1.28573	1.26633	1.26633	1.30678	1.31561	1.17879	1.29671	1.15808	1.1694	1.15031	1.13841	0.969846	1.59897	1.39416	0.941531	0.902166	1.56778	0.957963	0.854851	0.901572	1.41062	1.35446	1.22327	0.924573	0.896704	1.40196	1.35633	0.960225	1.41413
NC 067919 Alectorobius puertoricensis	1.12354	1.12396	1.12306	1.14075	1.08771	1.08817	1.10135	1.10135	1.09291	1.08181	1.0273	1.09744	0.922444	0.961785	0.985863	0.910324	0.682317	1.46172	1.17445	0.648354	0.483725	1.44158	0.738516	0.719389	0.523119	1.22946	1.23696	1.02909	0.740306	0.607316	1.22585	1.16276	0.854644	1.26086	0.8961
NC 067920 Alectorobius rietcorreai	1.182	1.18293	1.18248	1.16668	1.14437	1.14484	1.13652	1.13652	1.15526	1.14995	1.04697	1.12676	0.975225	1.00365	1.02082	0.95507	0.796075	1.52477	1.24182	0.773397	0.719183	1.4406	0.745504	0.673646	0.697437	1.31141	1.2293	1.06316	0.727778	0.701706	1.26635	1.21132	0.811539	1.29055	0.825648	0.727248
NC 067921 Alectorobius rioplatensis	1.1172	1.11718	1.11672	1.102	1.07734	1.07779	1.12856	1.12856	1.12931	1.08762	1.01145	1.06412	0.961544	0.984827	1.0105	0.936021	0.699154	1.43565	1.2222	0.661627	0.55445	1.45155	0.714159	0.71298	0.524726	1.28121	1.22077	1.06046	0.726426	0.589608	1.26507	1.21802	0.820455	1.26491	0.850948	0.557463	0.683453
NC 023372 Ornithodoros rostratus	1.11188	1.11044	1.1114	1.11122	1.06408	1.06362	1.08928	1.08928	1.05883	1.05122	0.978367	1.02505	0.738616	0.812729	0.933276	0.74297	0.993809	1.40251	1.18938	0.946501	1.00705	1.38863	0.965163	0.988715	0.985667	1.17392	1.24406	0.967778	0.983049	0.973732	1.1435	1.12721	1.10978	1.18151	1.13919	0.947185	1.00803	0.969666
ON800879 Alectorobius rudis	1.21986	1.21834	1.21936	1.18445	1.1641	1.16363	1.17661	1.17681	1.19318	1.11377	1.12148	1.11951	0.990349	1.0588	1.06977	0.966001	1.01696	1.45132	1.26678	0.968848	0.990815	1.38016	0.937485	0.945691	0.958017	1.28489	1.24371	1.11528	0.9564	0.967954	1.27181	1.23434	1.09119	1.29881	1.13589	0.953918	0.984667	0.936117	1.03627
NC 037525 Ornithodoros savignyi	1.20882	1.20691	1.2093	1.24748	1.23601	1.23647	1.20401	1.20401	1.25722	0.735745	1.13581	0.766772	1.03751	1.09654	1.18217	1.04926	1.25573	1.6023	1.39858	1.19957	1.11517	1.59719	1.17858	1.25585	1.19528	1.35617	1.29187	1.20144	1.18619	1.20529	1.40672	1.36193	1.2145	1.38458	1.27009	1.21081	1.15173	1.18198	1.10345	1.21349
ON756088 Alectorobius spheniscus	1.19812	1.19857	1.19861	1.19269	1.15588	1.15541	1.18206	1.18226	1.15183	1.14676	1.08746	1.15021	0.993788	1.02899	1.09014	1.00959	0.521977	1.46599	1.29125	0.70066	0.783438	1.46496	0.818256	0.80264	0.720928	1.32283	1.28143	1.094	0.822605	0.704254	1.30292	1.20989	0.919293	1.29203	0.998185	0.719913	0.810903	0.714846	1.05495	1.01905	1.23444
KR907242 Navis striatus	1.24205	1.24055	1.24155	1.24801	1.19631	1.19583	1.20712	1.20733	1.21519	1.23132	1.23915	1.22312	1.15226	1.1485	1.23251	1.08307	1.16684	1.46981	0.87232	1.19386	1.23931	1.49791	1.13288	1.20828	1.16865	0.90423	0.863986	1.15689	1.17765	1.17805	0.908877	0.422968	1.24155	0.944968	1.33914	1.17234	1.20322	1.23574	1.12977	1.20581	1.35294	1.24939
ON800881 Ornithodoros tabajara	1.18877	1.18779	1.18925	1.1972	1.13773	1.13727	1.15904	1.15904	1.15542	1.12469	1.02	1.14163	0.977337	1.01764	1.04794	0.957094	0.790419	1.49949	1.25883	0.763998	0.745499	1.45435	0.749325	0.707323	0.717357	1.26571	1.28622	1.10374	0.743129	0.717274	1.25584	1.21296	0.836596	1.29707	0.814829	0.688903	0.597585	0.667792	0.996109	1.00246	1.20816	0.797903	1.20123
KY457524 Secretargas transgariepinus	1.28503	1.28498	1.28553	1.30769	1.25242	1.25289	1.2688	1.26902	1.21422	1.26201	1.22674	1.27226	1.17039	1.27059	1.21732	1.20904	1.25776	1.59226	0.951593	1.19688	1.191	1.54664	1.17238	1.26687	1.19584	0.981028	0.84958	1.21295	1.24376	1.24734	0.990425	0.845491	1.28268	1.0088	1.36612	1.18997	1.22287	1.20121	1.19745	1.23756	1.29051	1.29689	0.898271	1.26424
OM368318 Carios vespertilionis	1.12652	1.12648	1.127	1.12194	1.06737	1.06784	1.12977	1.12977	1.06906	1.17428	1.0686	1.13981	1.00978	1.05764	1.03226	0.998954	1.10814	1.50659	1.14002	1.07644	1.13191	1.44544	1.06906	1.1463	1.13498	1.16566	1.17079	1.07357	1.12538	1.13516	1.1444	1.10027	1.17182	1.18936	1.27932	1.08622	1.13689	1.10295	0.993202	1.12611	1.25871	1.12366	1.0811	1.13873	1.14781
NC 037523 Argas walkerae	1.30357	1.30402	1.30357	1.25111	1.24504	1.24456	1.25771	1.25793	1.22117	1.26298	1.2504	1.28122	1.16516	1.23351	1.22855	1.16515	1.18489	1.50048	0.994742	1.23318	1.24568	1.49082	1.22662	1.20153	1.20087	0.754017	0.977708	1.19854	1.23247	1.21174	0.431738	0.882544	1.30733	0.473772	1.41184	1.21618	1.26863	1.23047	1.17294	1.28587	1.34992	1.24419	0.905263	1.26769	0.980865	1.10527
KR907257 Ornithodoros zumpti	1.14444	1.14307	1.14444	1.14442	1.12624	1.1267	1.15482	1.15502	1.12445	1.2825	1.1472	1.26431	1.12757	1.15566	1.15005	1.13807	1.24753	1.54875	1.28301	1.24016	1.2188	1.51042	1.21433	1.19953	1.21923	1.33254	1.2954	1.2113	1.21712	1.20942	1.28487	1.27262	1.30275	1.30243	1.36077	1.21878	1.21927	1.16771	1.14292	1.27372	1.2923	1.26845	1.35196	1.23368	1.32378	1.14318	1.29843
