# Supplementary material for: Description of a new Ornithodoros (Pavlovskyella) (Ixodida: Argasidae) tick species from Pakistan
Source: Parasitology. 2024 Oct 2;151(9):919–32. doi: 10.1017/S0031182024000982 (PMC11770527; doi:10.1017/S0031182024000982)
Supplement: Ali et al. supplementary material 3 — Ali et al. supplementary material [file S0031182024000982sup003.xlsx]

## Sheet: Table 4 (12S 16S rDNA)
Table S4. Estimates of evolutionary differences on pairwise comparisons of the concatenated mitochondrial 12S-16S rDNA sequences for 41 Argasidae tick sequences.
	PP335817 Ornithodoros pakistanensis	PP335816 Ornithodoros pakistanensis	PP335815 Ornithodoros pakistanensis	NC 039830 Ornithodoros tholozani	ON800889 Ornithodoros verrucosus	ON800883 Ornithodoros tartakovskyi	NC 039857 Ornithodoros coriaceus	KJ133604 Ornithodoros savignyi	NC 082118 Ornithodoros improvisus	LR899130 Ornithodoros porcinus	NC 039829 Ornithodoros turicata	NC 039831 Ornithodoros parkeri	NC 039688 Ornithodoros sonrai	KJ133605 Ornithodoros kalahariensis	KJ133596 Ornithodoros phacochoerus	ON800856 Ornithodoros furcosus	MW864544 Ornithodoros brasiliensis	KJ133600 Ornithodoros pavimentosus	KJ133590 Ornithodoros compactus	KJ133601 Ornithodoros noorsveldensis	NC 039832 Ornithodoros hermsi	KJ133593 Ornithodoros waterbergensis	NC 023372 Ornithodoros rostratus	LR899136 Ornithodoros moubata	ON800853 Ornithodoros erraticus	KJ133591 Ornithodoros costalis	ON800875 Alectorobius rietcorreai	NC 067914 Alectorobius microlophi	ON800870 Alectorobius peropteryx	ON800846 Alectorobius capensis	NC 067906 Alectorobius atacamensis	NC 067918 Alectorobius peruvianus	ON800850 Alectorobius cerradoensis	ON800858 Alectorobius guaporensis	KC769598 Antricola marginatus	KJ133592 Otobius megnini	NC 023369 Argas lagenoplastis	KY457518 Proknekalia peringueyi	KY457520 Navis striatus	ON800824 Ogadenus brumpti	KR907248 Nuttalliella namaqua
PP335817 Ornithodoros pakistanensis
PP335816 Ornithodoros pakistanensis	0
PP335815 Ornithodoros pakistanensis	0	0
NC 039830 Ornithodoros tholozani	0.12546	0.12546	0.125541
ON800889 Ornithodoros verrucosus	0.144019	0.144019	0.144113	0.134015
ON800883 Ornithodoros tartakovskyi	0.150965	0.150965	0.150318	0.154988	0.175241
NC 039857 Ornithodoros coriaceus	0.299719	0.299719	0.299947	0.292444	0.302125	0.297493
KJ133604 Ornithodoros savignyi	0.302115	0.302115	0.302351	0.293557	0.29874	0.323558	0.327015
NC 082118 Ornithodoros improvisus	0.287964	0.287964	0.288181	0.289143	0.280397	0.302091	0.282995	0.299421
LR899130 Ornithodoros porcinus	0.304796	0.304796	0.304051	0.301008	0.294794	0.309318	0.296026	0.232123	0.274361
NC 039829 Ornithodoros turicata	0.303872	0.303872	0.304105	0.305802	0.30382	0.281692	0.249492	0.302959	0.264747	0.290853
NC 039831 Ornithodoros parkeri	0.316882	0.316882	0.317127	0.317512	0.311393	0.292601	0.253541	0.32521	0.28907	0.296104	0.116416
NC 039688 Ornithodoros sonrai	0.314173	0.314173	0.314412	0.315726	0.309647	0.302857	0.282006	0.327574	0.295044	0.311807	0.313844	0.30265
KJ133605 Ornithodoros kalahariensis	0.310645	0.310645	0.310881	0.304135	0.301028	0.304777	0.315028	0.222901	0.278252	0.209525	0.309987	0.316371	0.317779
KJ133596 Ornithodoros phacochoerus	0.280608	0.280608	0.280822	0.28064	0.286827	0.300509	0.294203	0.245676	0.272998	0.107689	0.288323	0.300778	0.322319	0.218129
ON800856 Ornithodoros furcosus	0.315614	0.315614	0.315857	0.304841	0.30438	0.313976	0.28302	0.320442	0.205317	0.287666	0.255853	0.276119	0.30872	0.297577	0.283731
MW864544 Ornithodoros brasiliensis	0.314968	0.314968	0.31521	0.304449	0.308612	0.296049	0.28492	0.303416	0.246906	0.286373	0.274263	0.272822	0.299606	0.302398	0.282543	0.253691
KJ133600 Ornithodoros pavimentosus	0.312309	0.312309	0.311566	0.304035	0.295877	0.314522	0.315396	0.202846	0.282954	0.213465	0.30399	0.310002	0.312672	0.167969	0.232945	0.297024	0.295143
KJ133590 Ornithodoros compactus	0.310002	0.310002	0.309257	0.301128	0.306148	0.315668	0.320621	0.236606	0.282133	0.144957	0.297707	0.313254	0.32665	0.217328	0.143264	0.291879	0.306748	0.220737
KJ133601 Ornithodoros noorsveldensis	0.299302	0.299302	0.299531	0.301333	0.29726	0.294889	0.311073	0.227078	0.284864	0.204748	0.304883	0.30063	0.316239	0.122242	0.220304	0.303593	0.304426	0.179943	0.219484
NC 039832 Ornithodoros hermsi	0.32948	0.32948	0.329737	0.310887	0.327507	0.325593	0.275353	0.341453	0.277955	0.307114	0.255726	0.256956	0.320873	0.318752	0.304845	0.287986	0.294391	0.325404	0.327172	0.317498
KJ133593 Ornithodoros waterbergensis	0.304475	0.304475	0.303731	0.296914	0.302022	0.315442	0.30744	0.244235	0.28852	0.112452	0.28627	0.306834	0.322142	0.219532	0.0853322	0.303316	0.307355	0.223617	0.146965	0.212985	0.306887
NC 023372 Ornithodoros rostratus	0.319245	0.319245	0.318487	0.312174	0.296856	0.307796	0.279659	0.314743	0.240505	0.293914	0.271627	0.277631	0.30947	0.281944	0.290589	0.249436	0.219452	0.299039	0.294996	0.305553	0.271233	0.296075
LR899136 Ornithodoros moubata	0.310153	0.310153	0.310389	0.290405	0.295481	0.31493	0.31556	0.234178	0.278156	0.147807	0.301623	0.31637	0.314468	0.209624	0.142564	0.297219	0.303955	0.215753	0.0308055	0.220823	0.326565	0.146369	0.298887
ON800853 Ornithodoros erraticus	0.318573	0.318573	0.318815	0.316296	0.304056	0.30311	0.298721	0.313784	0.299198	0.309233	0.311063	0.314642	0.103471	0.316825	0.31833	0.313024	0.306742	0.309008	0.319983	0.31221	0.328508	0.317168	0.307245	0.316664
KJ133591 Ornithodoros costalis	0.31312	0.31312	0.313357	0.316141	0.303044	0.307092	0.292385	0.317414	0.29759	0.31282	0.301145	0.30878	0.102354	0.315914	0.321774	0.310579	0.31084	0.311843	0.32014	0.312829	0.325683	0.321841	0.304784	0.318727	0.0224301
ON800875 Alectorobius rietcorreai	0.336617	0.336617	0.336881	0.334148	0.337098	0.337887	0.296077	0.338415	0.31279	0.328235	0.300774	0.316968	0.337324	0.35433	0.315481	0.31867	0.309417	0.351614	0.339374	0.347928	0.342071	0.319694	0.324175	0.338874	0.34661	0.347179
NC 067914 Alectorobius microlophi	0.337014	0.337014	0.336218	0.328106	0.323616	0.321722	0.29786	0.331559	0.311028	0.315094	0.281908	0.283727	0.325653	0.350788	0.332156	0.307636	0.314385	0.346089	0.326105	0.362134	0.313489	0.329754	0.299834	0.331222	0.330895	0.322843	0.231583
ON800870 Alectorobius peropteryx	0.325959	0.325959	0.325178	0.329115	0.323948	0.332608	0.303615	0.339655	0.29754	0.339013	0.299912	0.311786	0.344669	0.332063	0.330309	0.311271	0.32048	0.345937	0.346935	0.328377	0.33449	0.335575	0.311693	0.342136	0.356415	0.349989	0.234583	0.24583
ON800846 Alectorobius capensis	0.312519	0.312519	0.312764	0.308006	0.310015	0.316592	0.277571	0.318062	0.29278	0.301918	0.2643	0.269402	0.309778	0.342609	0.31282	0.300228	0.291874	0.346084	0.320419	0.333405	0.281618	0.327862	0.277358	0.328841	0.312091	0.306927	0.236903	0.190619	0.252342
NC 067906 Alectorobius atacamensis	0.34303	0.34303	0.343302	0.325674	0.326779	0.341358	0.31155	0.339503	0.302702	0.329691	0.291636	0.301673	0.327814	0.33194	0.335129	0.306889	0.312151	0.335017	0.327654	0.339172	0.29506	0.34918	0.291308	0.331771	0.335166	0.3283	0.224511	0.218215	0.253647	0.211213
NC 067918 Alectorobius peruvianus	0.358702	0.358702	0.358991	0.354728	0.356911	0.370709	0.329789	0.352839	0.323667	0.335617	0.316822	0.324411	0.340538	0.348451	0.320885	0.321149	0.327345	0.367873	0.344542	0.353882	0.330626	0.334955	0.312583	0.345148	0.348902	0.342039	0.241726	0.28261	0.243542	0.254798	0.273424
ON800850 Alectorobius cerradoensis	0.338682	0.338682	0.338949	0.336206	0.342169	0.351786	0.305156	0.333339	0.313522	0.310931	0.303087	0.298592	0.34561	0.328214	0.334363	0.310913	0.317647	0.339035	0.334241	0.339684	0.317491	0.328453	0.293015	0.34207	0.345788	0.342429	0.23131	0.232661	0.273282	0.219373	0.187311	0.284672
ON800858 Alectorobius guaporensis	0.338761	0.338761	0.339032	0.315365	0.320954	0.347477	0.301699	0.329801	0.307408	0.327705	0.291935	0.293923	0.332862	0.331136	0.329449	0.299234	0.314794	0.326659	0.325724	0.342809	0.306297	0.331712	0.286045	0.333118	0.329826	0.3265	0.246447	0.223737	0.27457	0.214771	0.20179	0.290555	0.177505
KC769598 Antricola marginatus	0.326947	0.326947	0.32618	0.326699	0.330101	0.329125	0.286257	0.324783	0.29196	0.307509	0.290141	0.300942	0.32525	0.327365	0.316322	0.302254	0.302652	0.334607	0.323671	0.323548	0.305871	0.319971	0.294378	0.325671	0.330829	0.329358	0.237065	0.245744	0.207898	0.230247	0.256228	0.245297	0.255161	0.257451
KJ133592 Otobius megnini	0.314358	0.314358	0.314599	0.301178	0.310133	0.308302	0.258868	0.334384	0.27417	0.306718	0.259344	0.27467	0.299338	0.313243	0.307382	0.272637	0.285422	0.317258	0.295589	0.314502	0.286861	0.327253	0.287738	0.300011	0.314949	0.312145	0.306623	0.316928	0.30215	0.308467	0.313144	0.333882	0.32905	0.298062	0.300146
NC 023369 Argas lagenoplastis	0.362142	0.362142	0.362437	0.334573	0.338107	0.348823	0.341204	0.357936	0.311503	0.337328	0.338483	0.348651	0.323074	0.359228	0.337544	0.337586	0.352496	0.363152	0.358608	0.372681	0.368982	0.353995	0.351677	0.350283	0.336694	0.334627	0.351922	0.350577	0.346376	0.355988	0.378425	0.379272	0.359606	0.374423	0.342121	0.33658
KY457518 Proknekalia peringueyi	0.344782	0.344782	0.345067	0.348768	0.337487	0.356809	0.330683	0.370479	0.344942	0.36111	0.317153	0.343106	0.355572	0.3603	0.371543	0.33459	0.359088	0.358334	0.37532	0.364379	0.345636	0.369747	0.357561	0.368368	0.353882	0.353669	0.365303	0.365263	0.360524	0.364	0.372196	0.399116	0.376358	0.360533	0.347941	0.34947	0.260906
KY457520 Navis striatus	0.328135	0.328135	0.328414	0.328642	0.310182	0.333042	0.32951	0.349903	0.347017	0.333047	0.32676	0.338179	0.34013	0.358681	0.336899	0.357666	0.352939	0.354806	0.351687	0.359855	0.337943	0.346664	0.352925	0.348189	0.334745	0.332287	0.36309	0.334057	0.366692	0.359279	0.361357	0.398945	0.366729	0.343542	0.34004	0.33446	0.274101	0.158463
ON800824 Ogadenus brumpti	0.349659	0.349659	0.348862	0.339958	0.342698	0.351959	0.356288	0.38887	0.355639	0.356389	0.338352	0.344999	0.362646	0.38424	0.350329	0.345835	0.360024	0.369388	0.374216	0.375556	0.348323	0.359439	0.347875	0.376869	0.370057	0.365808	0.364037	0.377129	0.389514	0.376536	0.364338	0.386227	0.384013	0.371299	0.363735	0.35003	0.272177	0.276869	0.260171
KR907248 Nuttalliella namaqua	0.430808	0.430808	0.431186	0.424584	0.430652	0.439942	0.416802	0.442471	0.380684	0.404567	0.405352	0.407325	0.436719	0.412985	0.410318	0.386658	0.396585	0.430301	0.41188	0.415374	0.420827	0.415363	0.390729	0.41939	0.433767	0.443833	0.43683	0.417986	0.389463	0.413752	0.405456	0.447451	0.404155	0.413385	0.398971	0.377463	0.404696	0.445046	0.413405	0.429144
