# Supplementary material for: Description of a new Ornithodoros (Pavlovskyella) (Ixodida: Argasidae) tick species from Pakistan
Source: Parasitology. 2024 Oct 2;151(9):919–32. doi: 10.1017/S0031182024000982 (PMC11770527; doi:10.1017/S0031182024000982)
Supplement: Ali et al. supplementary material 4 — Ali et al. supplementary material [file S0031182024000982sup004.xlsx]

## Sheet: Table 5 (18S 28S rDNA)
Table S5. Estimates of evolutionary differences on pairwise comparisons of the concatenated 18S-28S rDNA sequences for 32 Argasidae tick sequences.
	PP333201/PP333204 Ornithodoros pakistanensis	PP333199/PP333202 Ornithodoros pakistanensis	PP333200/PP333203 Ornithodoros pakistanensis	MF818025/MF818024 Ornithodoros tholozani	MF818028/MF818027 Ornithodoros sonrai	AF096274/MG437265 Ornithodoros coriaceus	KJ133651/KJ133625 Ornithodoros pavimentosus	KJ133655/KJ133630 Ornithodoros savignyi	KJ133653/KJ133628 Ornithodoros noorsveldensis	KJ133643/KJ133617 Ornithodoros costalis	KJ133650/KJ133631 Ornithodoros kalahariensis	KC769605/KC769628 Ornithodoros rostratus	KC769604/KC769629 Ornithodoros brasiliensis	KJ133647/KJ133622 Ornithodoros phacochoerus	KJ133646/KJ133620 Ornithodoros porcinus	KJ133642/KY457487 Ornithodoros compactus	KJ133649/KR907250 Ornithodoros waterbergensis	KJ133645/KJ133619 Ornithodoros moubata	KY457463/KY457477 Chiropterargas confusus	KR907233/KR907231 Chiropterargas boueti	KC769602/KC769623 Carios rondoniensis	KC769601/KC769625 Carios marinkellei	KJ133632/KJ133606 Argas africolumbae	KC769610/KC769631 Argas miniatus	KJ133637/KJ133611 Argas walkerae	KJ133633/KJ133607 Argas persicus	KJ133640/KJ133615 Reticulinasus faini	KR907243/KJ133612 Alectorobius capensis	KY457465/KY457479 Proknekalia peringueyi	KY457466/KY457493 Navis striatus	KC769600/KC769624 Nothoaspis amazoniensis	KR907246/KR907247 Nuttalliella namaqua
PP333201/PP333204 Ornithodoros pakistanensis
PP333199/PP333202 Ornithodoros pakistanensis	0
PP333200/PP333203 Ornithodoros pakistanensis	0	0
MF818025/MF818024 Ornithodoros tholozani	0.00933792	0.00933792	0.00933792
MF818028/MF818027 Ornithodoros sonrai	0.0220238	0.0220238	0.0220238	0.018518
AF096274/MG437265 Ornithodoros coriaceus	0.024502	0.024502	0.024502	0.0206167	0.0206108
KJ133651/KJ133625 Ornithodoros pavimentosus	0.0601147	0.0601147	0.0601147	0.0567738	0.0530675	0.0522646
KJ133655/KJ133630 Ornithodoros savignyi	0.0597155	0.0597155	0.0597155	0.0575315	0.0511917	0.051519	0.0113977
KJ133653/KJ133628 Ornithodoros noorsveldensis	0.0597471	0.0597471	0.0597471	0.0567786	0.0530639	0.050455	0.00791827	0.0107073
KJ133643/KJ133617 Ornithodoros costalis	0.0274191	0.0274191	0.0274191	0.0249721	0.0107819	0.026009	0.0588194	0.0576749	0.0595442
KJ133650/KJ133631 Ornithodoros kalahariensis	0.0601152	0.0601152	0.0601152	0.0571458	0.0534297	0.0500904	0.00826363	0.0110541	0.000342228	0.0599133
KC769605/KC769628 Ornithodoros rostratus	0.0251698	0.0251698	0.0251698	0.022361	0.0213121	0.0153068	0.0460083	0.0459783	0.0463784	0.0256398	0.0467415
KC769604/KC769629 Ornithodoros brasiliensis	0.0284303	0.0284303	0.0284303	0.0263206	0.0244897	0.0181415	0.0438066	0.0430665	0.0430739	0.027829	0.0434358	0.00656767
KJ133647/KJ133622 Ornithodoros phacochoerus	0.0584941	0.0584941	0.0584941	0.0581821	0.05216	0.0499744	0.0198546	0.0191339	0.0159813	0.0590294	0.0163309	0.0462486	0.0422472
KJ133646/KJ133620 Ornithodoros porcinus	0.0600435	0.0600435	0.0600435	0.057477	0.0533252	0.0518712	0.0184379	0.0191328	0.0156203	0.0605845	0.0159696	0.0477613	0.0437492	0.00410963
KJ133642/KY457487 Ornithodoros compactus	0.0592317	0.0592317	0.0592317	0.0581856	0.0532717	0.0514333	0.018444	0.0180758	0.0159749	0.0597693	0.0163243	0.0469756	0.0433444	0.00136671	0.00273724
KJ133649/KR907250 Ornithodoros waterbergensis	0.0588611	0.0588611	0.0588611	0.0585492	0.0525244	0.0503382	0.0202056	0.0194844	0.0163309	0.0593975	0.0166806	0.0466106	0.0426079	0.00034141	0.00445268	0.00170861
KJ133645/KJ133619 Ornithodoros moubata	0.059983	0.059983	0.059983	0.0589368	0.0540167	0.0521765	0.0191503	0.0187811	0.0166784	0.0601547	0.0170281	0.0477136	0.0440792	0.00205115	0.00342335	0.000682623	0.0023925
KY457463/KY457477 Chiropterargas confusus	0.0353094	0.0353094	0.0353094	0.0375502	0.0382263	0.0306267	0.0643867	0.0636355	0.0640117	0.0441489	0.0643822	0.0309993	0.0306732	0.0619539	0.0631462	0.0626954	0.0623227	0.0634515
KR907233/KR907231 Chiropterargas boueti	0.0298237	0.0298237	0.0298237	0.0338384	0.0327164	0.0251771	0.0604511	0.0596841	0.0601006	0.0371202	0.0604688	0.0241094	0.0241501	0.0572913	0.0584683	0.0580269	0.0576573	0.0587758	0.0110823
KC769602/KC769623 Carios rondoniensis	0.0371414	0.0371414	0.0371414	0.0350089	0.0324835	0.0292093	0.0567403	0.0548908	0.0567481	0.0361221	0.0563813	0.0263152	0.0292403	0.0551662	0.0559418	0.0559013	0.055532	0.0562832	0.0430609	0.0385573
KC769601/KC769625 Carios marinkellei	0.0350612	0.0350612	0.0350612	0.0322011	0.0300251	0.0271133	0.0520717	0.0513202	0.052404	0.0340356	0.052038	0.0245642	0.0264336	0.0511734	0.0519293	0.0519064	0.0515382	0.0522862	0.0416724	0.0361146	0.00449999
KJ133632/KJ133606 Argas africolumbae	0.0487146	0.0487146	0.0487146	0.0435584	0.0439696	0.0457682	0.0703762	0.0734421	0.0722598	0.0488459	0.0718848	0.0468786	0.0509885	0.0748622	0.0749006	0.0752368	0.0752378	0.0760104	0.0633856	0.0576315	0.0548124	0.052679
KC769610/KC769631 Argas miniatus	0.0535673	0.0535673	0.0535673	0.0494995	0.0473076	0.0491386	0.0795219	0.0787492	0.0791791	0.0522341	0.0788015	0.0509588	0.0547419	0.0794739	0.0803167	0.0798503	0.0798513	0.0806287	0.0657208	0.0617787	0.0589756	0.0568579	0.018145
KJ133637/KJ133611 Argas walkerae	0.0617659	0.0617659	0.0617659	0.0557884	0.0535762	0.0561532	0.0845609	0.0857173	0.0842186	0.0585515	0.0838391	0.0591384	0.0618407	0.0848761	0.08492	0.0852545	0.0852554	0.0860385	0.07399	0.0711742	0.0668659	0.0650953	0.0266394	0.0167277
KJ133633/KJ133607 Argas persicus	0.0602925	0.0602925	0.0602925	0.055425	0.0535991	0.0558334	0.0837483	0.0841444	0.0830209	0.0586019	0.082642	0.059176	0.0615146	0.0867799	0.0872043	0.0871589	0.0871598	0.0879447	0.0740479	0.07122	0.0638286	0.0631828	0.0234684	0.0139374	0.0170714
KJ133640/KJ133615 Reticulinasus faini	0.038007	0.038007	0.038007	0.0373024	0.0333231	0.0325824	0.0558649	0.0528935	0.0554931	0.0347691	0.0551252	0.0289336	0.0289984	0.0542567	0.0542994	0.0549937	0.0546235	0.0553764	0.0453323	0.0368919	0.0150149	0.0115381	0.0568503	0.060959	0.0696745	0.0673615
KR907243/KJ133612 Alectorobius capensis	0.0364347	0.0364347	0.0364347	0.0335863	0.0292548	0.0267085	0.0511744	0.0493471	0.0515244	0.0332492	0.0511597	0.024181	0.0256693	0.0503285	0.0518103	0.0510593	0.0506923	0.0514378	0.0404721	0.0342148	0.0104041	0.00761206	0.0540461	0.0582242	0.0653017	0.0645205	0.0118578
KY457465/KY457479 Proknekalia peringueyi	0.0513895	0.0513895	0.0513895	0.0469634	0.0451453	0.0454837	0.0739891	0.0746809	0.0728597	0.0489317	0.0724834	0.0480626	0.0514665	0.0730852	0.0742936	0.0738356	0.0734608	0.0746091	0.0646132	0.0591923	0.0560002	0.0538633	0.0231324	0.0256436	0.0303079	0.0310364	0.0595141	0.0556158
KY457466/KY457493 Navis striatus	0.0615188	0.0615188	0.0615188	0.0570616	0.0552599	0.0552324	0.07952	0.0810297	0.0799402	0.0602329	0.0795606	0.0574272	0.0616738	0.0782203	0.0786737	0.0785975	0.0785985	0.0793774	0.07578	0.0702481	0.065495	0.0641454	0.0303485	0.0350529	0.0368427	0.0393978	0.0683169	0.0651321	0.0242173
KC769600/KC769624 Nothoaspis amazoniensis	0.0364302	0.0364302	0.0364302	0.0342982	0.0317696	0.0281611	0.0550303	0.0542948	0.0546594	0.0361279	0.0542924	0.0263231	0.0288888	0.0538048	0.05458	0.0545405	0.054171	0.0549223	0.0429798	0.0375059	0.00587957	0.0038084	0.0529783	0.0571455	0.0653587	0.0634767	0.0132662	0.0097191	0.0541618	0.0648024
KR907246/KR907247 Nuttalliella namaqua	0.0742162	0.0742162	0.0742162	0.0711668	0.0723391	0.0712143	0.0959381	0.099461	0.0968017	0.0766964	0.0964157	0.0730527	0.075743	0.0972964	0.0981687	0.0980735	0.0976816	0.0988736	0.085345	0.0801094	0.0771143	0.0765504	0.0668813	0.0729897	0.0780799	0.0742172	0.0799031	0.0790801	0.0700631	0.0767261	0.0786733
